# Supplementary material for: Evaluation of the surgical and prosthetic success of All-on-4 restorations: a retrospective cohort study of provisional vs. definitive immediate restorations
Source: Int J Implant Dent. 2021 May 31;7:48. doi: 10.1186/s40729-021-00330-1 (PMC8165050; doi:10.1186/s40729-021-00330-1)
Supplement: Supplementary file 1 — Additional file 1:. Raw data [file 40729_2021_330_MOESM1_ESM.xlsx]

## Sheet: Tabelle1
Patient number	Gender	Weighting construction	Weighting patient	Age	Implant region	Anterior=1, Posterior=2	Maxilla=1, Mandible=2	Provisional restoration=0, definite restoration=1	Severe complication: no=0, yes=1	Severe complication (patient level): no=0, yes=1	Severe complication (construction level): no=0, yes=1	Complication: no=0, yes=1	Complication (patient level): no=0, yes=1	Complication (construction level): no=0, yes=1	Biological complication: no=0, yes=1	Biological complication (patient level): no=0, yes=1	Biological complication (construction level): no=0, yes=1	Technical complication: no=0, yes=1	Technical complication (patient level): no=0, yes=1	Technical complication (construction level): no=0, yes=1	Non severe complication: no=0, yes=1	Non severe complication (patient level): no=0, yes=1	Non severe complication (construction level): no=0, yes=1	Complication after healing period after 3 months within 1 year: no=0, yes=1	Severe complication after healing period after 3 months within 1 year: no=0, yes=1	Biological complication after healing period after 3 months within 1 year: no=0, yes=1	Technical complication after healing period after 3 months within 1 year: no=0, yes=1
49	m	0.25	0.25	47	12	1	1	0	0	0	0	0	0	0	0	0	0	0	0	0	0	0	0	0	0	0	0
49	m	0.25	0.25	47	22	1	1	0	0	0	0	0	0	0	0	0	0	0	0	0	0	0	0	0	0	0	0
49	m	0.25	0.25	47	16	2	2	0	0	0	0	0	0	0	0	0	0	0	0	0	0	0	0	0	0	0	0
49	m	0.25	0.25	47	26	2	2	0	0	0	0	0	0	0	0	0	0	0	0	0	0	0	0	0	0	0	0
56	w	0.25	0.25	59	12	1	1	0	0	0	0	0	0	0	0	0	0	0	0	0	0	0	0	0	0	0	0
56	w	0.25	0.25	59	22	1	1	0	0	0	0	0	0	0	0	0	0	0	0	0	0	0	0	0	0	0	0
56	w	0.25	0.25	59	16	2	2	0	0	0	0	0	0	0	0	0	0	0	0	0	0	0	0	0	0	0	0
56	w	0.25	0.25	59	26	2	2	0	0	0	0	0	0	0	0	0	0	0	0	0	0	0	0	0	0	0	0
64	w	0.25	0.13	70	12	1	1	0	0	0	0	0	0	0	0	0	0	0	0	0	0	0	0	0	0	0	0
64	w	0.25	0.13	70	22	1	1	0	0	0	0	0	0	0	0	0	0	0	0	0	0	0	0	0	0	0	0
64	w	0.25	0.13	70	32	1	3	0	0	0	0	0	0	0	0	0	0	0	0	0	0	0	0	0	0	0	0
64	w	0.25	0.13	70	42	1	3	0	0	0	0	0	0	0	0	0	0	0	0	0	0	0	0	0	0	0	0
64	w	0.25	0.13	70	36	2	4	0	0	0	0	0	0	0	0	0	0	0	0	0	0	0	0	0	0	0	0
64	w	0.25	0.13	70	46	2	4	0	0	0	0	0	0	0	0	0	0	0	0	0	0	0	0	0	0	0	0
64	w	0.25	0.13	70	16	2	2	0	0	0	0	0	0	0	0	0	0	0	0	0	0	0	0	0	0	0	0
64	w	0.25	0.13	70	26	2	2	0	0	0	0	0	0	0	0	0	0	0	0	0	0	0	0	0	0	0	0
106	w	0.25	0.25	77	12	1	1	0	0	0	0	0	0	0	0	0	0	0	0	0	0	0	0	0	0	0	0
106	w	0.25	0.25	77	22	1	1	0	0	0	0	0	0	0	0	0	0	0	0	0	0	0	0	0	0	0	0
106	w	0.25	0.25	77	16	2	2	0	0	0	0	0	0	0	0	0	0	0	0	0	0	0	0	0	0	0	0
106	w	0.25	0.25	77	26	2	2	0	0	0	0	0	0	0	0	0	0	0	0	0	0	0	0	0	0	0	0
130	m	0.25	0.13	80	12	1	1	0	0	0	0	0	0	0	0	0	0	0	0	0	0	0	0	0	0	0	0
130	m	0.25	0.13	80	22	1	1	0	0	0	0	0	0	0	0	0	0	0	0	0	0	0	0	0	0	0	0
130	m	0.25	0.13	80	16	2	2	0	0	0	0	0	0	0	0	0	0	0	0	0	0	0	0	0	0	0	0
130	m	0.25	0.13	80	26	2	2	0	0	0	0	0	0	0	0	0	0	0	0	0	0	0	0	0	0	0	0
130	m	0.25	0.13	80	42	1	3	0	0	0	0	0	0	0	0	0	0	0	0	0	0	0	0	0	0	0	0
130	m	0.25	0.13	80	35	2	4	0	0	0	0	0	0	0	0	0	0	0	0	0	0	0	0	0	0	0	0
130	m	0.25	0.13	80	46	2	4	0	0	0	0	0	0	0	0	0	0	0	0	0	0	0	0	0	0	0	0
130	m	0.25	0.13	80	32	1	3	0	0	0	0	0	0	0	0	0	0	0	0	0	0	0	0	0	0	0	0
151	w	0.25	0.25	67	12	1	1	0	0	0	0	0	0	0	0	0	0	0	0	0	0	0	0	0	0	0	0
151	w	0.25	0.25	67	22	1	1	0	0	0	0	0	0	0	0	0	0	0	0	0	0	0	0	0	0	0	0
151	w	0.25	0.25	67	24	2	2	0	0	0	0	0	0	0	0	0	0	0	0	0	0	0	0	0	0	0	0
151	w	0.25	0.25	67	26	2	2	0	0	0	0	0	0	0	0	0	0	0	0	0	0	0	0	0	0	0	0
169	m	0.25	0.25	66	32	1	3	0	0	0	0	0	0	0	0	0	0	0	0	0	0	0	0	0	0	0	0
169	m	0.25	0.25	66	42	1	3	0	0	0	0	0	0	0	0	0	0	0	0	0	0	0	0	0	0	0	0
169	m	0.25	0.25	66	35	2	4	0	0	0	0	0	0	0	0	0	0	0	0	0	0	0	0	0	0	0	0
169	m	0.25	0.25	66	45	2	4	0	0	0	0	0	0	0	0	0	0	0	0	0	0	0	0	0	0	0	0
218	w	0.25	0.25	46	32	1	3	0	0	0	0	0	0	0	0	0	0	0	0	0	0	0	0	0	0	0	0
218	w	0.25	0.25	46	42	1	3	0	0	0	0	0	0	0	0	0	0	0	0	0	0	0	0	0	0	0	0
218	w	0.25	0.25	46	36	2	4	0	0	0	0	0	0	0	0	0	0	0	0	0	0	0	0	0	0	0	0
218	w	0.25	0.25	46	46	2	4	0	0	0	0	0	0	0	0	0	0	0	0	0	0	0	0	0	0	0	0
403	w	0.25	0.25	45	12	1	1	0	0	0	0	0	0	0	0	0	0	0	0	0	0	0	0	0	0	0	0
403	w	0.25	0.25	45	22	1	1	0	0	0	0	0	0	0	0	0	0	0	0	0	0	0	0	0	0	0	0
403	w	0.25	0.25	45	16	2	2	0	0	0	0	0	0	0	0	0	0	0	0	0	0	0	0	0	0	0	0
403	w	0.25	0.25	45	26	2	2	0	0	0	0	0	0	0	0	0	0	0	0	0	0	0	0	0	0	0	0
467	m	0.25	0.13	74	42	1	3	0	0	0	0	0	0	0	0	0	0	0	0	0	0	0	0	0	0	0	0
467	m	0.25	0.13	74	32	1	3	0	0	0	0	0	0	0	0	0	0	0	0	0	0	0	0	0	0	0	0
467	m	0.25	0.13	74	12	1	1	0	0	0	0	0	0	0	0	0	0	0	0	0	0	0	0	0	0	0	0
467	m	0.25	0.13	74	22	1	1	0	0	0	0	0	0	0	0	0	0	0	0	0	0	0	0	0	0	0	0
467	m	0.25	0.13	74	16	2	2	0	0	0	0	0	0	0	0	0	0	0	0	0	0	0	0	0	0	0	0
467	m	0.25	0.13	74	26	2	2	0	0	0	0	0	0	0	0	0	0	0	0	0	0	0	0	0	0	0	0
467	m	0.25	0.13	74	36	2	4	0	0	0	0	0	0	0	0	0	0	0	0	0	0	0	0	0	0	0	0
467	m	0.25	0.13	74	46	2	4	0	0	0	0	0	0	0	0	0	0	0	0	0	0	0	0	0	0	0	0
472	m	0.25	0.13	59	26	2	2	0	1	1	1	1	1	1	1	1	1	0	0	0	0	0	0	0	0	0	0
472	m	0.25	0.13	58	13	1	1	0	0	1	1	0	1	1	0	1	1	0	0	0	0	0	0	0	0	0	0
472	m	0.25	0.13	58	21	1	1	0	0	1	1	0	1	1	0	1	1	0	0	0	0	0	0	0	0	0	0
472	m	0.25	0.13	58	14	2	2	0	0	1	1	0	1	1	0	1	1	0	0	0	0	0	0	0	0	0	0
472	m	0.25	0.13	58	32	1	3	0	0	1	0	0	1	0	0	1	0	0	0	0	0	0	0	0	0	0	0
472	m	0.25	0.13	58	42	1	3	0	0	1	0	0	1	0	0	1	0	0	0	0	0	0	0	0	0	0	0
472	m	0.25	0.13	58	36	2	4	0	0	1	0	0	1	0	0	1	0	0	0	0	0	0	0	0	0	0	0
472	m	0.25	0.13	58	46	2	4	0	0	1	0	0	1	0	0	1	0	0	0	0	0	0	0	0	0	0	0
561	m	0.25	0.25	65	22	1	1	0	0	0	0	1	1	1	0	0	0	1	1	1	1	1	1	0	0	0	0
561	m	0.25	0.25	65	12	1	1	0	0	0	0	1	1	1	0	0	0	1	1	1	1	1	1	0	0	0	0
561	m	0.25	0.25	65	15	2	2	0	0	0	0	0	1	1	0	0	0	0	1	1	0	1	1	0	0	0	0
561	m	0.25	0.25	65	25	2	2	0	0	0	0	0	1	1	0	0	0	0	1	1	0	1	1	0	0	0	0
602	w	0.25	0.25	80	12	1	1	0	0	0	0	0	0	0	0	0	0	0	0	0	0	0	0	0	0	0	0
602	w	0.25	0.25	80	22	1	1	0	0	0	0	0	0	0	0	0	0	0	0	0	0	0	0	0	0	0	0
602	w	0.25	0.25	80	16	2	2	0	0	0	0	0	0	0	0	0	0	0	0	0	0	0	0	0	0	0	0
602	w	0.25	0.25	80	26	2	2	0	0	0	0	0	0	0	0	0	0	0	0	0	0	0	0	0	0	0	0
673	w	0.25	0.25	83	32	1	3	1	0	0	0	0	0	0	0	0	0	0	0	0	0	0	0	0	0	0	0
673	w	0.25	0.25	83	42	1	3	1	0	0	0	0	0	0	0	0	0	0	0	0	0	0	0	0	0	0	0
673	w	0.25	0.25	83	36	2	4	1	0	0	0	0	0	0	0	0	0	0	0	0	0	0	0	0	0	0	0
673	w	0.25	0.25	83	46	2	4	1	0	0	0	0	0	0	0	0	0	0	0	0	0	0	0	0	0	0	0
744	m	0.25	0.13	66	12	1	1	0	0	0	0	0	0	0	0	0	0	0	0	0	0	0	0	0	0	0	0
744	m	0.25	0.13	66	22	1	1	0	0	0	0	0	0	0	0	0	0	0	0	0	0	0	0	0	0	0	0
744	m	0.25	0.13	66	16	2	2	0	0	0	0	0	0	0	0	0	0	0	0	0	0	0	0	0	0	0	0
744	m	0.25	0.13	66	26	2	2	0	0	0	0	0	0	0	0	0	0	0	0	0	0	0	0	0	0	0	0
744	m	0.25	0.13	66	32	1	3	0	0	0	0	0	0	0	0	0	0	0	0	0	0	0	0	0	0	0	0
744	m	0.25	0.13	66	42	1	3	0	0	0	0	0	0	0	0	0	0	0	0	0	0	0	0	0	0	0	0
744	m	0.25	0.13	66	36	2	4	0	0	0	0	0	0	0	0	0	0	0	0	0	0	0	0	0	0	0	0
744	m	0.25	0.13	66	46	2	4	0	0	0	0	0	0	0	0	0	0	0	0	0	0	0	0	0	0	0	0
830	w	0.25	0.25	37	32	1	3	0	0	0	0	0	0	0	0	0	0	0	0	0	0	0	0	0	0	0	0
830	w	0.25	0.25	37	42	1	3	0	0	0	0	0	0	0	0	0	0	0	0	0	0	0	0	0	0	0	0
830	w	0.25	0.25	37	35	2	4	0	0	0	0	0	0	0	0	0	0	0	0	0	0	0	0	0	0	0	0
830	w	0.25	0.25	37	45	2	4	0	0	0	0	0	0	0	0	0	0	0	0	0	0	0	0	0	0	0	0
926	w	0.25	0.25	76	16	2	2	0	0	0	0	0	0	0	0	0	0	0	0	0	0	0	0	0	0	0	0
926	w	0.25	0.25	76	14	2	2	0	0	0	0	0	0	0	0	0	0	0	0	0	0	0	0	0	0	0	0
926	w	0.25	0.25	77	21	1	1	0	0	0	0	0	0	0	0	0	0	0	0	0	0	0	0	0	0	0	0
926	w	0.25	0.25	77	23	1	1	0	0	0	0	0	0	0	0	0	0	0	0	0	0	0	0	0	0	0	0
954	m	0.25	0.13	49	12	1	1	0	0	0	0	0	0	0	0	0	0	0	0	0	0	0	0	0	0	0	0
954	m	0.25	0.13	49	24	2	2	0	0	0	0	0	0	0	0	0	0	0	0	0	0	0	0	0	0	0	0
954	m	0.25	0.13	49	22	1	1	0	0	0	0	0	0	0	0	0	0	0	0	0	0	0	0	0	0	0	0
954	m	0.25	0.13	49	14	2	2	0	0	0	0	0	0	0	0	0	0	0	0	0	0	0	0	0	0	0	0
954	m	0.25	0.13	49	32	1	3	0	0	0	0	0	0	0	0	0	0	0	0	0	0	0	0	0	0	0	0
954	m	0.25	0.13	49	42	1	3	0	0	0	0	0	0	0	0	0	0	0	0	0	0	0	0	0	0	0	0
954	m	0.25	0.13	49	35	2	4	0	0	0	0	0	0	0	0	0	0	0	0	0	0	0	0	0	0	0	0
954	m	0.25	0.13	49	45	2	4	0	0	0	0	0	0	0	0	0	0	0	0	0	0	0	0	0	0	0	0
1021	m	0.25	0.25	60	42	1	3	1	0	0	0	0	0	0	0	0	0	0	0	0	0	0	0	0	0	0	0
1021	m	0.25	0.25	60	32	1	3	1	0	0	0	0	0	0	0	0	0	0	0	0	0	0	0	0	0	0	0
1021	m	0.25	0.25	60	46	2	4	1	0	0	0	0	0	0	0	0	0	0	0	0	0	0	0	0	0	0	0
1021	m	0.25	0.25	60	36	2	4	1	0	0	0	0	0	0	0	0	0	0	0	0	0	0	0	0	0	0	0
1082	w	0.25	0.25	69	32	1	3	0	0	0	0	0	0	0	0	0	0	0	0	0	0	0	0	0	0	0	0
1082	w	0.25	0.25	69	42	1	3	0	0	0	0	0	0	0	0	0	0	0	0	0	0	0	0	0	0	0	0
1082	w	0.25	0.25	69	36	2	4	0	0	0	0	0	0	0	0	0	0	0	0	0	0	0	0	0	0	0	0
1082	w	0.25	0.25	69	46	2	4	0	0	0	0	0	0	0	0	0	0	0	0	0	0	0	0	0	0	0	0
1410	m	0.25	0.25	33	12	1	1	0	0	0	0	0	0	0	0	0	0	0	0	0	0	0	0	0	0	0	0
1410	m	0.25	0.25	33	21	1	1	0	0	0	0	0	0	0	0	0	0	0	0	0	0	0	0	0	0	0	0
1410	m	0.25	0.25	33	16	2	2	0	0	0	0	0	0	0	0	0	0	0	0	0	0	0	0	0	0	0	0
1410	m	0.25	0.25	33	26	2	2	0	0	0	0	0	0	0	0	0	0	0	0	0	0	0	0	0	0	0	0
1499	w	0.25	0.25	68	26	2	2	0	0	0	0	1	1	1	0	0	0	1	1	1	1	1	1	0	0	0	0
1499	w	0.25	0.25	68	16	2	2	0	0	0	0	0	1	1	0	0	0	0	1	1	0	1	1	0	0	0	0
1499	w	0.25	0.25	68	12	1	1	0	0	0	0	0	1	1	0	0	0	0	1	1	0	1	1	0	0	0	0
1499	w	0.25	0.25	68	22	1	1	0	0	0	0	0	1	1	0	0	0	0	1	1	0	1	1	0	0	0	0
1777	m	0.25	0.25	50	12	1	1	0	0	0	0	0	0	0	0	0	0	0	0	0	0	0	0	0	0	0	0
1777	m	0.25	0.25	50	22	1	1	0	0	0	0	0	0	0	0	0	0	0	0	0	0	0	0	0	0	0	0
1777	m	0.25	0.25	50	15	2	2	0	0	0	0	0	0	0	0	0	0	0	0	0	0	0	0	0	0	0	0
1777	m	0.25	0.25	50	25	2	2	0	0	0	0	0	0	0	0	0	0	0	0	0	0	0	0	0	0	0	0
1958	w	0.25	0.25	70	13	1	1	0	0	0	0	0	0	0	0	0	0	0	0	0	0	0	0	0	0	0	0
1958	w	0.25	0.25	70	12	1	1	0	0	0	0	0	0	0	0	0	0	0	0	0	0	0	0	0	0	0	0
1958	w	0.25	0.25	70	22	1	1	0	0	0	0	0	0	0	0	0	0	0	0	0	0	0	0	0	0	0	0
1958	w	0.25	0.25	70	26	2	2	0	0	0	0	0	0	0	0	0	0	0	0	0	0	0	0	0	0	0	0
2058	w	0.25	0.25	66	11	1	1	0	0	0	0	0	0	0	0	0	0	0	0	0	0	0	0	0	0	0	0
2058	w	0.25	0.25	66	21	1	1	0	0	0	0	0	0	0	0	0	0	0	0	0	0	0	0	0	0	0	0
2058	w	0.25	0.25	66	15	2	2	0	0	0	0	0	0	0	0	0	0	0	0	0	0	0	0	0	0	0	0
2058	w	0.25	0.25	66	25	2	2	0	0	0	0	0	0	0	0	0	0	0	0	0	0	0	0	0	0	0	0
2214	m	0.25	0.25	56	12	1	1	0	0	0	0	0	0	0	0	0	0	0	0	0	0	0	0	0	0	0	0
2214	m	0.25	0.25	56	22	1	1	0	0	0	0	0	0	0	0	0	0	0	0	0	0	0	0	0	0	0	0
2214	m	0.25	0.25	56	16	2	2	0	0	0	0	0	0	0	0	0	0	0	0	0	0	0	0	0	0	0	0
2214	m	0.25	0.25	56	26	2	2	0	0	0	0	0	0	0	0	0	0	0	0	0	0	0	0	0	0	0	0
8014	m	0.25	0.25	80	42	1	3	1	0	0	0	0	0	0	0	0	0	0	0	0	0	0	0	0	0	0	0
8014	m	0.25	0.25	80	32	1	3	1	0	0	0	0	0	0	0	0	0	0	0	0	0	0	0	0	0	0	0
8014	m	0.25	0.25	80	45	2	4	1	0	0	0	0	0	0	0	0	0	0	0	0	0	0	0	0	0	0	0
8014	m	0.25	0.25	80	35	2	4	1	0	0	0	0	0	0	0	0	0	0	0	0	0	0	0	0	0	0	0
9953	m	0.25	0.25	70	22	1	1	1	0	0	0	1	1	1	0	0	0	1	1	1	1	1	1	1	0	0	1
9953	m	0.25	0.25	70	26	2	2	1	0	0	0	0	1	1	0	0	0	0	1	1	0	1	1	1	0	0	1
9953	m	0.25	0.25	70	12	1	1	1	0	0	0	0	1	1	0	0	0	0	1	1	0	1	1	0	0	0	0
9953	m	0.25	0.25	70	16	2	2	1	0	0	0	0	1	1	0	0	0	0	1	1	0	1	1	0	0	0	0
10597	w	0.25	0.25	78	12	1	1	1	0	0	0	0	0	0	0	0	0	0	0	0	0	0	0	0	0	0	0
10597	w	0.25	0.25	78	22	1	1	1	0	0	0	0	0	0	0	0	0	0	0	0	0	0	0	0	0	0	0
10597	w	0.25	0.25	78	16	2	2	1	0	0	0	0	0	0	0	0	0	0	0	0	0	0	0	0	0	0	0
10597	w	0.25	0.25	78	26	2	2	1	0	0	0	0	0	0	0	0	0	0	0	0	0	0	0	0	0	0	0
11255	m	0.25	0.13	65	12	1	1	0	0	0	0	0	0	0	0	0	0	0	0	0	0	0	0	0	0	0	0
11255	m	0.25	0.13	65	22	1	1	0	0	0	0	0	0	0	0	0	0	0	0	0	0	0	0	0	0	0	0
11255	m	0.25	0.13	65	16	2	2	0	0	0	0	0	0	0	0	0	0	0	0	0	0	0	0	0	0	0	0
11255	m	0.25	0.13	65	26	2	2	0	0	0	0	0	0	0	0	0	0	0	0	0	0	0	0	0	0	0	0
11255	m	0.25	0.13	65	32	1	3	1	0	0	0	0	0	0	0	0	0	0	0	0	0	0	0	0	0	0	0
11255	m	0.25	0.13	65	42	1	3	1	0	0	0	0	0	0	0	0	0	0	0	0	0	0	0	0	0	0	0
11255	m	0.25	0.13	65	36	2	4	1	0	0	0	0	0	0	0	0	0	0	0	0	0	0	0	0	0	0	0
11255	m	0.25	0.13	65	46	2	4	1	0	0	0	0	0	0	0	0	0	0	0	0	0	0	0	0	0	0	0
14613	w	0.25	0.25	74	15	2	2	1	0	0	0	0	0	0	0	0	0	0	0	0	0	0	0	0	0	0	0
14613	w	0.25	0.25	74	25	2	2	1	0	0	0	0	0	0	0	0	0	0	0	0	0	0	0	0	0	0	0
14613	w	0.25	0.25	74	12	1	1	1	0	0	0	0	0	0	0	0	0	0	0	0	0	0	0	0	0	0	0
14613	w	0.25	0.25	74	22	1	1	1	0	0	0	0	0	0	0	0	0	0	0	0	0	0	0	0	0	0	0
17783	w	0.25	0.25	75	32	1	3	1	0	0	0	0	0	0	0	0	0	0	0	0	0	0	0	0	0	0	0
17783	w	0.25	0.25	75	42	1	3	1	0	0	0	0	0	0	0	0	0	0	0	0	0	0	0	0	0	0	0
17783	w	0.25	0.25	75	36	2	4	1	0	0	0	0	0	0	0	0	0	0	0	0	0	0	0	0	0	0	0
17783	w	0.25	0.25	75	46	2	4	1	0	0	0	0	0	0	0	0	0	0	0	0	0	0	0	0	0	0	0
24947	m	0.25	0.25	75	16	2	2	1	0	0	0	1	1	1	0	0	0	1	1	1	1	1	1	0	0	0	0
24974	m	0.25	0.25	75	12	1	1	1	0	0	0	0	1	1	0	0	0	0	1	1	0	1	1	0	0	0	0
24974	m	0.25	0.25	75	22	1	1	1	0	0	0	0	1	1	0	0	0	0	1	1	0	1	1	0	0	0	0
24974	m	0.25	0.25	75	26	2	2	1	0	0	0	0	1	1	0	0	0	0	1	1	0	1	1	0	0	0	0
27183	w	0.25	0.25	58	22	1	1	0	0	0	0	0	0	0	0	0	0	0	0	0	0	0	0	0	0	0	0
27183	w	0.25	0.25	58	12	1	1	1	0	0	0	0	0	0	0	0	0	0	0	0	0	0	0	0	0	0	0
27183	w	0.25	0.25	58	16	2	2	1	0	0	0	0	0	0	0	0	0	0	0	0	0	0	0	0	0	0	0
27183	w	0.25	0.25	58	26	2	2	1	0	0	0	0	0	0	0	0	0	0	0	0	0	0	0	0	0	0	0
27192	w	0.25	0.25	71	42	1	3	1	0	0	0	0	0	0	0	0	0	0	0	0	0	0	0	0	0	0	0
27192	w	0.25	0.25	71	32	1	3	1	0	0	0	0	0	0	0	0	0	0	0	0	0	0	0	0	0	0	0
27192	w	0.25	0.25	71	36	2	4	1	0	0	0	0	0	0	0	0	0	0	0	0	0	0	0	0	0	0	0
27192	w	0.25	0.25	71	46	2	4	1	0	0	0	0	0	0	0	0	0	0	0	0	0	0	0	0	0	0	0
27427	m	0.25	0.25	75	32	1	3	1	0	0	0	1	1	1	1	1	1	0	0	0	1	1	1	0	0	0	0
27427	m	0.25	0.25	75	42	1	3	1	0	0	0	0	1	1	0	1	1	0	0	0	0	1	1	0	0	0	0
27427	m	0.25	0.25	75	36	2	4	1	0	0	0	0	1	1	0	1	1	0	0	0	0	1	1	0	0	0	0
27427	m	0.25	0.25	75	46	2	4	1	0	0	0	0	1	1	0	1	1	0	0	0	0	1	1	0	0	0	0
27943	w	0.25	0.25	62	12	1	1	1	0	0	0	0	0	0	0	0	0	0	0	0	0	0	0	0	0	0	0
27943	w	0.25	0.25	62	22	1	1	1	0	0	0	0	0	0	0	0	0	0	0	0	0	0	0	0	0	0	0
27943	w	0.25	0.25	62	15	2	2	1	0	0	0	0	0	0	0	0	0	0	0	0	0	0	0	0	0	0	0
27943	w	0.25	0.25	62	26	2	2	1	0	0	0	0	0	0	0	0	0	0	0	0	0	0	0	0	0	0	0
28150	w	0.25	0.25	82	42	1	3	1	0	0	0	0	0	0	0	0	0	0	0	0	0	0	0	0	0	0	0
28150	w	0.25	0.25	82	32	1	3	1	0	0	0	0	0	0	0	0	0	0	0	0	0	0	0	0	0	0	0
28150	w	0.25	0.25	82	46	2	4	1	0	0	0	0	0	0	0	0	0	0	0	0	0	0	0	0	0	0	0
28150	w	0.25	0.25	82	36	2	4	1	0	0	0	0	0	0	0	0	0	0	0	0	0	0	0	0	0	0	0
30922	w	0.25	0.25	72	26	2	2	1	0	0	0	0	0	0	0	0	0	0	0	0	0	0	1	0	0	0	0
30922	w	0.25	0.25	72	16	2	2	1	0	0	0	0	0	0	0	0	0	0	0	0	0	0	0	0	0	0	0
30922	w	0.25	0.25	72	12	1	1	1	0	0	0	0	0	0	0	0	0	0	0	0	0	0	0	0	0	0	0
30922	w	0.25	0.25	72	22	1	1	1	0	0	0	0	0	0	0	0	0	0	0	0	0	0	0	0	0	0	0
33959	w	0.25	0.25	60	15	2	2	1	1	1	1	1	1	1	1	1	1	0	0	0	0	0	0	0	0	0	0
33959	w	0.25	0.25	60	25	2	2	1	1	1	1	1	1	1	1	1	1	0	0	0	0	0	0	0	0	0	0
33959	w	0.25	0.25	60	22	1	1	1	0	1	1	0	1	1	0	1	1	0	0	0	0	0	0	0	0	0	0
33959	w	0.25	0.25	60	12	1	1	1	0	1	1	0	1	1	0	1	1	0	0	0	0	0	0	0	0	0	0
34563	w	0.25	0.25	62	42	1	3	1	0	0	0	0	0	0	0	0	0	0	0	0	0	0	0	0	0	0	0
34563	w	0.25	0.25	62	32	1	3	1	0	0	0	0	0	0	0	0	0	0	0	0	0	0	0	0	0	0	0
34563	w	0.25	0.25	62	46	2	4	1	0	0	0	0	0	0	0	0	0	0	0	0	0	0	0	0	0	0	0
34563	w	0.25	0.25	62	36	2	4	1	0	0	0	0	0	0	0	0	0	0	0	0	0	0	0	0	0	0	0
37488	w	0.25	0.25	71	42	1	3	1	0	0	0	0	0	0	0	0	0	0	0	0	0	0	0	0	0	0	0
37488	w	0.25	0.25	71	32	1	3	1	0	0	0	0	0	0	0	0	0	0	0	0	0	0	0	0	0	0	0
37488	w	0.25	0.25	71	36	2	4	1	0	0	0	0	0	0	0	0	0	0	0	0	0	0	0	0	0	0	0
37488	w	0.25	0.25	71	46	2	4	1	0	0	0	0	0	0	0	0	0	0	0	0	0	0	0	0	0	0	0
37875	w	0.25	0.25	68	22	1	1	1	0	0	0	1	1	1	1	1	1	0	0	0	1	1	1	0	0	0	0
37875	w	0.25	0.25	68	12	1	1	1	0	0	0	0	1	1	0	1	1	0	0	0	0	1	1	0	0	0	0
37875	w	0.25	0.25	68	16	2	2	1	0	0	0	0	1	1	0	1	1	0	0	0	0	1	1	0	0	0	0
37875	w	0.25	0.25	68	26	2	2	1	0	0	0	0	1	1	0	1	1	0	0	0	0	1	1	0	0	0	0
45989	m	0.25	0.25	62	12	1	1	1	0	0	0	0	0	0	0	0	0	0	0	0	0	0	0	0	0	0	0
45989	m	0.25	0.25	62	22	1	1	1	0	0	0	0	0	0	0	0	0	0	0	0	0	0	0	0	0	0	0
45989	m	0.25	0.25	62	16	2	2	1	0	0	0	0	0	0	0	0	0	0	0	0	0	0	0	0	0	0	0
45989	m	0.25	0.25	62	26	2	2	1	0	0	0	0	0	0	0	0	0	0	0	0	0	0	0	0	0	0	0
46340	m	0.25	0.25	71	11	1	1	1	0	0	0	0	0	0	0	0	0	0	0	0	0	0	0	0	0	0	0
46340	m	0.25	0.25	71	22	1	1	1	0	0	0	0	0	0	0	0	0	0	0	0	0	0	0	0	0	0	0
46340	m	0.25	0.25	71	16	2	2	1	0	0	0	0	0	0	0	0	0	0	0	0	0	0	0	0	0	0	0
46340	m	0.25	0.25	71	26	2	2	1	0	0	0	0	0	0	0	0	0	0	0	0	0	0	0	0	0	0	0
50845	w	0.25	0.25	67	12	1	1	1	0	0	0	0	0	0	0	0	0	0	0	0	0	0	0	0	0	0	0
50845	w	0.25	0.25	67	22	1	1	1	0	0	0	0	0	0	0	0	0	0	0	0	0	0	0	0	0	0	0
50845	w	0.25	0.25	67	15	2	2	1	0	0	0	0	0	0	0	0	0	0	0	0	0	0	0	0	0	0	0
50845	w	0.25	0.25	67	26	2	2	1	0	0	0	0	0	0	0	0	0	0	0	0	0	0	0	0	0	0	0
51486	w	0.25	0.25	81	32	1	3	1	0	0	0	1	1	1	0	0	0	1	1	1	1	1	1	0	0	0	0
51486	w	0.25	0.25	81	42	1	3	1	0	0	0	0	1	1	0	0	0	0	1	1	0	1	1	0	0	0	0
51486	w	0.25	0.25	81	36	2	4	1	0	0	0	0	1	1	0	0	0	0	1	1	0	1	1	0	0	0	0
51486	w	0.25	0.25	81	46	2	4	1	0	0	0	0	1	1	0	0	0	0	1	1	0	1	1	0	0	0	0
56501	w	0.25	0.25	78	22	1	1	1	0	0	0	0	0	0	0	0	0	0	0	0	0	0	0	0	0	0	0
56501	w	0.25	0.25	78	12	1	1	1	0	0	0	0	0	0	0	0	0	0	0	0	0	0	0	0	0	0	0
56501	w	0.25	0.25	78	16	2	2	1	0	0	0	0	0	0	0	0	0	0	0	0	0	0	0	0	0	0	0
56501	w	0.25	0.25	78	26	2	2	1	0	0	0	0	0	0	0	0	0	0	0	0	0	0	0	0	0	0	0
56752	w	0.25	0.25	79	12	1	1	1	0	0	0	0	0	0	0	0	0	0	0	0	0	0	0	0	0	0	0
56752	w	0.25	0.25	79	22	1	1	1	0	0	0	0	0	0	0	0	0	0	0	0	0	0	0	0	0	0	0
56752	w	0.25	0.25	79	16	2	2	1	0	0	0	0	0	0	0	0	0	0	0	0	0	0	0	0	0	0	0
56752	w	0.25	0.25	79	26	2	2	1	0	0	0	0	0	0	0	0	0	0	0	0	0	0	0	0	0	0	0
59204	w	0.25	0.25	63	32	1	3	1	0	0	0	0	0	0	0	0	0	0	0	0	0	0	0	0	0	0	0
59204	w	0.25	0.25	63	42	1	3	1	0	0	0	0	0	0	0	0	0	0	0	0	0	0	0	0	0	0	0
59204	w	0.25	0.25	63	35	2	4	1	0	0	0	0	0	0	0	0	0	0	0	0	0	0	0	0	0	0	0
59204	w	0.25	0.25	63	45	2	4	1	0	0	0	0	0	0	0	0	0	0	0	0	0	0	0	0	0	0	0
61404	m	0.25	0.25	72	36	2	4	1	0	0	0	1	1	1	1	1	1	0	0	0	1	1	1	0	0	0	0
61404	m	0.25	0.25	72	46	2	4	1	0	0	0	0	1	1	0	1	1	0	0	0	0	1	1	0	0	0	0
61404	m	0.25	0.25	72	32	1	3	1	0	0	0	0	1	1	0	1	1	0	0	0	0	1	1	0	0	0	0
61404	m	0.25	0.25	72	42	1	3	1	0	0	0	0	1	1	0	1	1	0	0	0	0	1	1	0	0	0	0
62234	w	0.25	0.25	66	12	1	1	1	0	0	0	0	0	0	0	0	0	0	0	0	0	0	0	0	0	0	0
62234	w	0.25	0.25	66	23	1	1	1	0	0	0	0	0	0	0	0	0	0	0	0	0	0	0	0	0	0	0
62234	w	0.25	0.25	66	16	2	2	1	0	0	0	0	0	0	0	0	0	0	0	0	0	0	0	0	0	0	0
62234	w	0.25	0.25	66	26	2	2	1	0	0	0	0	0	0	0	0	0	0	0	0	0	0	0	0	0	0	0
62658	m	0.25	0.25	66	32	1	3	1	0	0	0	0	0	0	0	0	0	0	0	0	0	0	0	0	0	0	0
62658	m	0.25	0.25	66	42	1	3	1	0	0	0	0	0	0	0	0	0	0	0	0	0	0	0	0	0	0	0
62658	m	0.25	0.25	66	36	2	4	1	0	0	0	0	0	0	0	0	0	0	0	0	0	0	0	0	0	0	0
62658	m	0.25	0.25	66	46	2	4	1	0	0	0	0	0	0	0	0	0	0	0	0	0	0	0	0	0	0	0
62753	m	0.25	0.25	60	42	1	3	1	0	0	0	0	0	0	0	0	0	0	0	0	0	0	0	0	0	0	0
62753	m	0.25	0.25	60	32	1	3	1	0	0	0	0	0	0	0	0	0	0	0	0	0	0	0	0	0	0	0
62753	m	0.25	0.25	60	46	2	4	1	0	0	0	0	0	0	0	0	0	0	0	0	0	0	0	0	0	0	0
62753	m	0.25	0.25	60	36	2	4	1	0	0	0	0	0	0	0	0	0	0	0	0	0	0	0	0	0	0	0
63445	m	0.25	0.25	87	16	2	2	1	1	1	1	1	1	1	1	1	1	0	0	0	0	0	0	0	0	0	0
63445	m	0.25	0.25	87	22	1	1	1	0	1	1	0	1	1	0	1	1	0	0	0	0	0	0	0	0	0	0
63445	m	0.25	0.25	87	12	1	1	1	0	1	1	0	1	1	0	1	1	0	0	0	0	0	0	0	0	0	0
63445	m	0.25	0.25	87	26	2	2	1	0	1	1	0	1	1	0	1	1	0	0	0	0	0	0	0	0	0	0
64966	w	0.25	0.25	61	12	1	1	1	0	0	0	0	0	0	0	0	0	0	0	0	0	0	0	0	0	0	0
64966	w	0.25	0.25	61	22	1	1	1	0	0	0	0	0	0	0	0	0	0	0	0	0	0	0	0	0	0	0
64966	w	0.25	0.25	61	14	2	2	1	0	0	0	0	0	0	0	0	0	0	0	0	0	0	0	0	0	0	0
64966	w	0.25	0.25	61	24	2	2	1	0	0	0	0	0	0	0	0	0	0	0	0	0	0	0	0	0	0	0
67585	m	0.25	0.25	58	13	1	1	1	0	0	0	0	0	0	0	0	0	0	0	0	0	0	0	0	0	0	0
67585	m	0.25	0.25	58	23	1	1	1	0	0	0	0	0	0	0	0	0	0	0	0	0	0	0	0	0	0	0
67585	m	0.25	0.25	58	16	2	2	1	0	0	0	0	0	0	0	0	0	0	0	0	0	0	0	0	0	0	0
67585	m	0.25	0.25	58	26	2	2	1	0	0	0	0	0	0	0	0	0	0	0	0	0	0	0	0	0	0	0
67601	w	0.25	0.25	54	11	1	1	1	0	0	0	0	0	0	0	0	0	0	0	0	0	0	0	0	0	0	0
67601	w	0.25	0.25	54	21	1	1	1	0	0	0	0	0	0	0	0	0	0	0	0	0	0	0	0	0	0	0
67601	w	0.25	0.25	54	16	2	2	1	0	0	0	0	0	0	0	0	0	0	0	0	0	0	0	0	0	0	0
67601	w	0.25	0.25	54	26	2	2	1	0	0	0	0	0	0	0	0	0	0	0	0	0	0	0	0	0	0	0
69026	w	0.25	0.25	76	46	2	4	1	0	0	0	1	1	1	0	0	0	1	1	1	1	1	1	0	0	0	0
69026	w	0.25	0.25	76	32	1	3	1	0	0	0	0	1	1	0	0	0	0	1	1	0	1	1	0	0	0	0
69026	w	0.25	0.25	76	36	2	4	1	0	0	0	0	1	1	0	0	0	0	1	1	0	1	1	0	0	0	0
69026	w	0.25	0.25	76	42	1	3	1	0	0	0	0	1	1	0	0	0	0	1	1	0	1	1	0	0	0	0
69105	w	0.25	0.25	82	32	1	3	1	0	0	0	1	1	1	1	1	1	0	0	0	1	1	1	0	0	0	0
69105	w	0.25	0.25	82	42	1	3	1	0	0	0	0	1	1	0	1	1	0	0	0	0	1	1	0	0	0	0
69105	w	0.25	0.25	82	46	2	4	1	0	0	0	0	1	1	0	1	1	0	0	0	0	1	1	0	0	0	0
69105	w	0.25	0.25	82	36	2	4	1	0	0	0	0	1	1	0	1	1	0	0	0	0	1	1	0	0	0	0
69575	m	0.25	0.25	74	16	2	2	1	1	1	1	1	1	1	1	1	1	0	0	0	0	0	0	0	0	0	0
69575	m	0.25	0.25	74	12	1	1	1	0	1	1	0	1	1	0	1	1	0	0	0	0	0	0	0	0	0	0
69575	m	0.25	0.25	74	22	1	1	1	0	1	1	0	1	1	0	1	1	0	0	0	0	0	0	0	0	0	0
69575	m	0.25	0.25	74	26	2	2	1	0	1	1	0	1	1	0	1	1	0	0	0	0	0	0	0	0	0	0
72943	m	0.25	0.25	77	12	1	1	1	0	0	0	0	0	0	0	0	0	0	0	0	0	0	0	0	0	0	0
72943	m	0.25	0.25	77	22	1	1	1	0	0	0	0	0	0	0	0	0	0	0	0	0	0	0	0	0	0	0
72943	m	0.25	0.25	77	15	2	2	1	0	0	0	0	0	0	0	0	0	0	0	0	0	0	0	0	0	0	0
72943	m	0.25	0.25	77	25	2	2	1	0	0	0	0	0	0	0	0	0	0	0	0	0	0	0	0	0	0	0
73466	m	0.25	0.25	61	26	2	2	1	0	0	0	0	0	0	0	0	0	0	0	0	0	0	0	1	1	1	0
73466	m	0.25	0.25	61	11	1	1	1	0	0	0	0	0	0	0	0	0	0	0	0	0	0	0	0	0	0	0
73466	m	0.25	0.25	61	21	1	1	1	0	0	0	0	0	0	0	0	0	0	0	0	0	0	0	0	0	0	0
73466	m	0.25	0.25	61	16	2	2	1	0	0	0	0	0	0	0	0	0	0	0	0	0	0	0	0	0	0	0
73798	m	0.25	0.25	74	32	1	3	1	0	0	0	0	0	0	0	0	0	0	0	0	0	0	0	0	0	0	0
73798	m	0.25	0.25	74	42	1	3	1	0	0	0	0	0	0	0	0	0	0	0	0	0	0	0	0	0	0	0
73798	m	0.25	0.25	74	36	2	4	1	0	0	0	0	0	0	0	0	0	0	0	0	0	0	0	0	0	0	0
73798	m	0.25	0.25	74	46	2	4	1	0	0	0	0	0	0	0	0	0	0	0	0	0	0	0	0	0	0	0
74024	w	0.25	0.25	77	46	2	4	1	0	0	0	0	0	0	0	0	0	0	0	0	0	0	0	1	0	0	1
74024	w	0.25	0.25	77	36	2	4	1	0	0	0	0	0	0	0	0	0	0	0	0	0	0	0	1	0	0	1
74024	w	0.25	0.25	77	32	1	3	1	0	0	0	0	0	0	0	0	0	0	0	0	0	0	0	0	0	0	0
74024	w	0.25	0.25	77	42	1	3	1	0	0	0	0	0	0	0	0	0	0	0	0	0	0	0	0	0	0	0
74143	w	0.25	0.25	77	32	1	3	1	0	0	0	0	0	0	0	0	0	0	0	0	0	0	0	0	0	0	0
74143	w	0.25	0.25	77	46	2	4	1	0	0	0	0	0	0	0	0	0	0	0	0	0	0	0	0	0	0	0
74143	w	0.25	0.25	77	44	2	4	1	0	0	0	0	0	0	0	0	0	0	0	0	0	0	0	0	0	0	0
74143	w	0.25	0.25	77	36	2	4	1	0	0	0	0	0	0	0	0	0	0	0	0	0	0	0	0	0	0	0
74291	m	0.25	0.25	61	12	1	1	1	0	0	0	0	0	0	0	0	0	0	0	0	0	0	0	0	0	0	0
74291	m	0.25	0.25	61	22	1	1	1	0	0	0	0	0	0	0	0	0	0	0	0	0	0	0	0	0	0	0
74291	m	0.25	0.25	61	16	2	2	1	0	0	0	0	0	0	0	0	0	0	0	0	0	0	0	0	0	0	0
74291	m	0.25	0.25	61	26	2	2	1	0	0	0	0	0	0	0	0	0	0	0	0	0	0	0	0	0	0	0
74369	w	0.25	0.25	74	12	1	1	1	0	0	0	0	0	0	0	0	0	0	0	0	0	0	0	0	0	0	0
74369	w	0.25	0.25	74	22	1	1	1	0	0	0	0	0	0	0	0	0	0	0	0	0	0	0	0	0	0	0
74369	w	0.25	0.25	74	15	2	2	1	0	0	0	0	0	0	0	0	0	0	0	0	0	0	0	0	0	0	0
74369	w	0.25	0.25	74	26	2	2	1	0	0	0	0	0	0	0	0	0	0	0	0	0	0	0	0	0	0	0
74799	m	0.25	0.25	54	11	1	1	1	0	0	0	0	0	0	0	0	0	0	0	0	0	0	0	0	0	0	0
74799	m	0.25	0.25	54	22	1	1	1	0	0	0	0	0	0	0	0	0	0	0	0	0	0	0	0	0	0	0
74799	m	0.25	0.25	54	16	2	2	1	0	0	0	0	0	0	0	0	0	0	0	0	0	0	0	0	0	0	0
74799	m	0.25	0.25	54	26	2	2	1	0	0	0	0	0	0	0	0	0	0	0	0	0	0	0	0	0	0	0
74920	m	0.25	0.25	58	36	2	4	1	0	1	1	0	1	1	0	1	1	0	1	1	0	1	1	1	0	0	1
74920	m	0.25	0.25	58	32	1	3	1	0	1	1	0	1	1	0	1	1	1	1	1	1	1	1	0	0	0	0
74920	m	0.25	0.25	58	46	2	4	1	1	1	1	1	1	1	1	1	1	0	1	1	0	1	1	0	0	0	0
74920	m	0.25	0.25	58	42	1	3	1	1	1	1	1	1	1	1	1	1	0	1	1	0	1	1	0	0	0	0
74934	w	0.25	0.25	61	12	1	1	0	0	0	0	0	0	0	0	0	0	0	0	0	0	0	0	0	0	0	0
74934	w	0.25	0.25	61	22	1	1	0	0	0	0	0	0	0	0	0	0	0	0	0	0	0	0	0	0	0	0
74934	w	0.25	0.25	61	24	2	2	0	0	0	0	0	0	0	0	0	0	0	0	0	0	0	0	0	0	0	0
74934	w	0.25	0.25	61	14	2	2	0	0	0	0	0	0	0	0	0	0	0	0	0	0	0	0	0	0	0	0
74998	m	0.25	0.25	66	12	1	1	0	0	0	0	0	0	0	0	0	0	0	0	0	0	0	0	0	0	0	0
74998	m	0.25	0.25	66	22	1	1	0	0	0	0	0	0	0	0	0	0	0	0	0	0	0	0	0	0	0	0
74998	m	0.25	0.25	66	26	2	2	0	0	0	0	0	0	0	0	0	0	0	0	0	0	0	0	0	0	0	0
74998	m	0.25	0.25	66	16	2	2	0	0	0	0	0	0	0	0	0	0	0	0	0	0	0	0	0	0	0	0
75190	m	0.25	0.25	70	16	2	2	1	0	0	0	1	1	1	1	1	1	0	0	0	1	1	1	0	0	0	0
75190	m	0.25	0.25	70	22	1	1	1	0	0	0	0	1	1	0	1	1	0	0	0	0	1	1	0	0	0	0
75190	m	0.25	0.25	70	12	1	1	1	0	0	0	0	1	1	0	1	1	0	0	0	0	1	1	0	0	0	0
75190	m	0.25	0.25	70	26	2	2	1	0	0	0	0	1	1	0	1	1	0	0	0	0	1	1	0	0	0	0
75348	w	0.25	0.25	78	45	2	4	0	0	0	0	1	1	1	0	0	0	1	1	1	1	1	1	0	0	0	0
75348	w	0.25	0.25	78	42	1	3	0	0	0	0	0	1	1	0	0	0	0	1	1	0	1	1	0	0	0	0
75348	w	0.25	0.25	78	32	1	3	0	0	0	0	0	1	1	0	0	0	0	1	1	0	1	1	0	0	0	0
75348	w	0.25	0.25	78	35	2	4	0	0	0	0	0	1	1	0	0	0	0	1	1	0	1	1	0	0	0	0
75383	w	0.25	0.25	71	16	2	2	1	0	0	0	0	0	0	0	0	0	0	0	0	0	0	0	0	0	0	0
75383	w	0.25	0.25	71	13	1	1	1	0	0	0	0	0	0	0	0	0	0	0	0	0	0	0	0	0	0	0
75383	w	0.25	0.25	71	22	1	1	1	0	0	0	0	0	0	0	0	0	0	0	0	0	0	0	0	0	0	0
75383	w	0.25	0.25	71	26	2	2	1	0	0	0	0	0	0	0	0	0	0	0	0	0	0	0	0	0	0	0
75633	m	0.25	0.25	64	23	1	1	1	0	0	0	0	0	0	0	0	0	0	0	0	0	0	0	0	0	0	0
75633	m	0.25	0.25	64	16	2	2	1	0	0	0	0	0	0	0	0	0	0	0	0	0	0	0	0	0	0	0
75633	m	0.25	0.25	64	14	2	2	1	0	0	0	0	0	0	0	0	0	0	0	0	0	0	0	0	0	0	0
75633	m	0.25	0.25	64	26	2	2	1	0	0	0	0	0	0	0	0	0	0	0	0	0	0	0	0	0	0	0
75636	w	0.25	0.25	57	11	1	1	1	0	0	0	0	0	0	0	0	0	0	0	0	0	0	0	0	0	0	0
75636	w	0.25	0.25	57	21	1	1	1	0	0	0	0	0	0	0	0	0	0	0	0	0	0	0	0	0	0	0
75636	w	0.25	0.25	57	16	2	2	1	0	0	0	0	0	0	0	0	0	0	0	0	0	0	0	0	0	0	0
75636	w	0.25	0.25	57	26	2	2	1	0	0	0	0	0	0	0	0	0	0	0	0	0	0	0	0	0	0	0
75658	m	0.25	0.25	63	33	1	3	0	0	0	0	0	0	0	0	0	0	0	0	0	0	0	0	0	0	0	0
75658	m	0.25	0.25	63	43	1	3	0	0	0	0	0	0	0	0	0	0	0	0	0	0	0	0	0	0	0	0
75658	m	0.25	0.25	63	36	2	4	0	0	0	0	0	0	0	0	0	0	0	0	0	0	0	0	0	0	0	0
75658	m	0.25	0.25	63	46	2	4	1	0	0	0	0	0	0	0	0	0	0	0	0	0	0	0	0	0	0	0
75694	w	0.25	0.25	74	22	1	1	1	0	0	0	1	1	1	1	1	1	0	0	0	1	1	1	0	0	0	0
75694	w	0.25	0.25	74	16	2	2	1	0	0	0	0	1	1	0	1	1	0	0	0	0	1	1	0	0	0	0
75694	w	0.25	0.25	74	26	2	2	1	0	0	0	0	1	1	0	1	1	0	0	0	0	1	1	0	0	0	0
75694	w	0.25	0.25	74	12	1	1	1	0	0	0	0	1	1	0	1	1	0	0	0	0	1	1	0	0	0	0
75725	m	0.25	0.25	85	32	1	3	1	0	0	0	0	0	0	0	0	0	0	0	0	0	0	0	0	0	0	0
75725	m	0.25	0.25	85	42	1	3	1	0	0	0	0	0	0	0	0	0	0	0	0	0	0	0	0	0	0	0
75725	m	0.25	0.25	85	36	2	4	1	0	0	0	0	0	0	0	0	0	0	0	0	0	0	0	0	0	0	0
75725	m	0.25	0.25	85	46	2	4	1	0	0	0	0	0	0	0	0	0	0	0	0	0	0	0	0	0	0	0
75778	w	0.25	0.25	74	16	2	2	0	0	0	0	1	1	1	0	0	0	1	1	1	1	1	1	0	0	0	0
75778	w	0.25	0.25	74	12	1	1	0	0	0	0	1	1	1	0	0	0	1	1	1	1	1	1	0	0	0	0
75778	w	0.25	0.25	74	22	1	1	0	0	0	0	0	1	1	0	0	0	0	1	1	0	1	1	0	0	0	0
75778	w	0.25	0.25	74	26	2	2	0	0	0	0	0	1	1	0	0	0	0	1	1	0	1	1	0	0	0	0
75810	m	0.25	0.25	56	12	1	1	1	0	0	0	0	0	0	0	0	0	0	0	0	0	0	0	0	0	0	0
75810	m	0.25	0.25	56	22	1	1	1	0	0	0	0	0	0	0	0	0	0	0	0	0	0	0	0	0	0	0
75810	m	0.25	0.25	56	16	2	2	1	0	0	0	0	0	0	0	0	0	0	0	0	0	0	0	0	0	0	0
75810	m	0.25	0.25	56	26	2	2	1	0	0	0	0	0	0	0	0	0	0	0	0	0	0	0	0	0	0	0
75987	w	0.25	0.13	83	32	1	3	0	0	0	0	0	0	0	0	0	0	0	0	0	0	0	0	0	0	0	0
75987	w	0.25	0.13	83	42	1	3	0	0	0	0	0	0	0	0	0	0	0	0	0	0	0	0	0	0	0	0
75987	w	0.25	0.13	83	36	2	4	0	0	0	0	0	0	0	0	0	0	0	0	0	0	0	0	0	0	0	0
75987	w	0.25	0.13	83	46	2	4	0	0	0	0	0	0	0	0	0	0	0	0	0	0	0	0	0	0	0	0
75987	w	0.25	0.13	83	12	1	1	1	0	0	0	0	0	0	0	0	0	0	0	0	0	0	0	0	0	0	0
75987	w	0.25	0.13	83	22	1	1	1	0	0	0	0	0	0	0	0	0	0	0	0	0	0	0	0	0	0	0
75987	w	0.25	0.13	83	16	2	2	1	0	0	0	0	0	0	0	0	0	0	0	0	0	0	0	0	0	0	0
75987	w	0.25	0.13	83	26	2	2	1	0	0	0	0	0	0	0	0	0	0	0	0	0	0	0	0	0	0	0
76478	w	0.25	0.25	60	12	1	1	1	0	0	0	0	0	0	0	0	0	0	0	0	0	0	0	0	0	0	0
76478	w	0.25	0.25	60	22	1	1	1	0	0	0	0	0	0	0	0	0	0	0	0	0	0	0	0	0	0	0
76478	w	0.25	0.25	60	16	2	2	1	0	0	0	0	0	0	0	0	0	0	0	0	0	0	0	0	0	0	0
76478	w	0.25	0.25	60	26	2	2	1	0	0	0	0	0	0	0	0	0	0	0	0	0	0	0	0	0	0	0
76520	w	0.25	0.25	90	32	1	3	1	0	0	0	0	0	0	0	0	0	0	0	0	0	0	0	0	0	0	0
76520	w	0.25	0.25	90	42	1	3	1	0	0	0	0	0	0	0	0	0	0	0	0	0	0	0	0	0	0	0
76520	w	0.25	0.25	90	36	2	4	1	0	0	0	0	0	0	0	0	0	0	0	0	0	0	0	0	0	0	0
76520	w	0.25	0.25	90	46	2	4	1	0	0	0	0	0	0	0	0	0	0	0	0	0	0	0	0	0	0	0
77015	w	0.25	0.25	51	26	2	2	1	0	0	0	0	0	0	0	0	0	0	0	0	0	0	0	0	0	0	0
77015	w	0.25	0.25	51	22	1	1	1	0	0	0	0	0	0	0	0	0	0	0	0	0	0	0	0	0	0	0
77015	w	0.25	0.25	51	16	2	2	1	0	0	0	0	0	0	0	0	0	0	0	0	0	0	0	0	0	0	0
77015	w	0.25	0.25	51	12	1	1	1	0	0	0	0	0	0	0	0	0	0	0	0	0	0	0	0	0	0	0
77018	w	0.25	0.25	68	12	1	1	1	0	0	0	0	0	0	0	0	0	0	0	0	0	0	0	0	0	0	0
77018	w	0.25	0.25	68	22	1	1	1	0	0	0	0	0	0	0	0	0	0	0	0	0	0	0	0	0	0	0
77018	w	0.25	0.25	68	16	2	2	1	0	0	0	0	0	0	0	0	0	0	0	0	0	0	0	0	0	0	0
77018	w	0.25	0.25	68	26	2	2	1	0	0	0	0	0	0	0	0	0	0	0	0	0	0	0	0	0	0	0
78278	w	0.25	0.25	60	13	1	1	1	0	0	0	0	0	0	0	0	0	0	0	0	0	0	0	0	0	0	0
78278	w	0.25	0.25	60	22	1	1	1	0	0	0	0	0	0	0	0	0	0	0	0	0	0	0	0	0	0	0
78278	w	0.25	0.25	60	26	2	2	1	0	0	0	0	0	0	0	0	0	0	0	0	0	0	0	0	0	0	0
78278	w	0.25	0.25	60	16	2	2	1	0	0	0	0	0	0	0	0	0	0	0	0	0	0	0	0	0	0	0
78343	m	0.25	0.25	56	25	2	2	0	0	0	0	1	1	1	1	1	1	0	0	0	1	1	1	0	0	0	0
78343	m	0.25	0.25	56	12	1	1	0	0	0	0	0	1	1	0	1	1	0	0	0	0	1	1	0	0	0	0
78343	m	0.25	0.25	56	22	1	1	0	0	0	0	0	1	1	0	1	1	0	0	0	0	1	1	0	0	0	0
78343	m	0.25	0.25	56	16	2	2	0	0	0	0	0	1	1	0	1	1	0	0	0	0	1	1	0	0	0	0
78351	w	0.25	0.25	71	42	1	3	1	0	0	0	0	0	0	0	0	0	0	0	0	0	0	0	0	0	0	0
78351	w	0.25	0.25	71	32	1	3	1	0	0	0	0	0	0	0	0	0	0	0	0	0	0	0	0	0	0	0
78351	w	0.25	0.25	71	46	2	4	1	0	0	0	0	0	0	0	0	0	0	0	0	0	0	0	0	0	0	0
78351	w	0.25	0.25	71	36	2	4	1	0	0	0	0	0	0	0	0	0	0	0	0	0	0	0	0	0	0	0
78434	m	0.25	0.25	77	26	2	2	1	0	0	0	1	1	1	1	1	1	0	0	0	1	1	1	0	0	0	0
78434	m	0.25	0.25	77	16	2	2	1	0	0	0	0	1	1	0	1	1	0	0	0	0	1	1	0	0	0	0
78434	m	0.25	0.25	77	12	1	1	1	0	0	0	0	1	1	0	1	1	0	0	0	0	1	1	0	0	0	0
78434	m	0.25	0.25	77	22	1	1	1	0	0	0	0	1	1	0	1	1	0	0	0	0	1	1	0	0	0	0
78510	m	0.25	0.25	54	12	1	1	1	0	0	0	0	0	0	0	0	0	0	0	0	0	0	0	0	0	0	0
78510	m	0.25	0.25	54	22	1	1	1	0	0	0	0	0	0	0	0	0	0	0	0	0	0	0	0	0	0	0
78510	m	0.25	0.25	54	16	2	2	1	0	0	0	0	0	0	0	0	0	0	0	0	0	0	0	0	0	0	0
78510	m	0.25	0.25	54	26	2	2	1	0	0	0	0	0	0	0	0	0	0	0	0	0	0	0	0	0	0	0
78808	w	0.25	0.25	61	26	2	2	1	0	0	0	1	1	1	1	1	1	0	0	0	1	1	1	0	0	0	0
78808	w	0.25	0.25	61	16	2	2	1	0	0	0	1	1	1	0	1	1	0	0	0	0	1	1	0	0	0	0
78808	w	0.25	0.25	61	22	1	1	1	0	0	0	0	1	1	0	1	1	0	0	0	0	1	1	0	0	0	0
78808	w	0.25	0.25	61	12	1	1	1	0	0	0	0	1	1	0	1	1	0	0	0	0	1	1	0	0	0	0
78811	w	0.25	0.25	56	16	2	2	0	0	0	0	0	0	0	0	0	0	0	0	0	0	0	0	1	0	0	1
78811	w	0.25	0.25	56	12	1	1	0	0	0	0	0	0	0	0	0	0	0	0	0	0	0	0	0	0	0	0
78811	w	0.25	0.25	56	22	1	1	0	0	0	0	0	0	0	0	0	0	0	0	0	0	0	0	0	0	0	0
78811	w	0.25	0.25	56	26	2	2	0	0	0	0	0	0	0	0	0	0	0	0	0	0	0	0	0	0	0	0
78902	m	0.25	0.25	68	13	1	1	1	0	0	0	1	1	1	0	0	0	1	1	1	1	1	1	1	0	0	1
78902	m	0.25	0.25	68	23	1	1	1	0	0	0	0	1	1	0	0	0	0	1	1	0	1	1	1	0	0	1
78902	m	0.25	0.25	68	15	2	2	1	0	0	0	0	1	1	0	0	0	0	1	1	0	1	1	1	0	0	1
78902	m	0.25	0.25	68	26	2	2	1	0	0	0	0	1	1	0	0	0	0	1	1	0	1	1	0	0	0	0
79193	w	0.25	0.25	81	32	1	3	1	0	0	0	0	0	0	0	0	0	0	0	0	0	0	0	0	0	0	0
79193	w	0.25	0.25	81	42	1	3	1	0	0	0	0	0	0	0	0	0	0	0	0	0	0	0	0	0	0	0
79193	w	0.25	0.25	81	36	2	4	1	0	0	0	0	0	0	0	0	0	0	0	0	0	0	0	0	0	0	0
79193	w	0.25	0.25	81	46	2	4	1	0	0	0	0	0	0	0	0	0	0	0	0	0	0	0	0	0	0	0
79436	w	0.25	0.25	75	12	1	1	1	0	0	0	0	0	0	0	0	0	0	0	0	0	0	0	0	0	0	0
79436	w	0.25	0.25	75	22	1	1	1	0	0	0	0	0	0	0	0	0	0	0	0	0	0	0	0	0	0	0
79436	w	0.25	0.25	75	16	2	2	1	0	0	0	0	0	0	0	0	0	0	0	0	0	0	0	0	0	0	0
79436	w	0.25	0.25	75	26	2	2	1	0	0	0	0	0	0	0	0	0	0	0	0	0	0	0	0	0	0	0
79510	m	0.25	0.25	82	26	2	2	1	1	1	1	1	1	1	1	1	1	0	0	0	0	0	0	0	0	0	0
79510	m	0.25	0.25	82	23	1	1	1	0	1	1	0	1	1	0	1	1	0	0	0	0	0	0	0	0	0	0
79510	m	0.25	0.25	82	12	1	1	1	0	1	1	0	1	1	0	1	1	0	0	0	0	0	0	0	0	0	0
79510	m	0.25	0.25	82	16	2	2	1	0	1	1	0	1	1	0	1	1	0	0	0	0	0	0	0	0	0	0
79890	m	0.25	0.13	43	26	2	2	0	0	0	0	0	0	0	0	0	0	0	0	0	0	0	0	0	0	0	0
79890	m	0.25	0.13	43	22	1	1	0	0	0	0	0	0	0	0	0	0	0	0	0	0	0	0	0	0	0	0
79890	m	0.25	0.13	43	16	2	2	0	0	0	0	0	0	0	0	0	0	0	0	0	0	0	0	0	0	0	0
79890	m	0.25	0.13	43	12	1	1	0	0	0	0	0	0	0	0	0	0	0	0	0	0	0	0	0	0	0	0
79890	m	0.25	0.13	43	32	1	3	1	0	0	0	0	0	0	0	0	0	0	0	0	0	0	0	0	0	0	0
79890	m	0.25	0.13	43	42	1	3	1	0	0	0	0	0	0	0	0	0	0	0	0	0	0	0	0	0	0	0
79890	m	0.25	0.13	43	46	2	4	1	0	0	0	0	0	0	0	0	0	0	0	0	0	0	0	0	0	0	0
79890	m	0.25	0.13	43	36	2	4	1	0	0	0	0	0	0	0	0	0	0	0	0	0	0	0	0	0	0	0
80169	w	0.25	0.25	76	12	1	1	1	0	0	0	0	0	0	0	0	0	0	0	0	0	0	0	0	0	0	0
80169	w	0.25	0.25	76	23	1	1	1	0	0	0	0	0	0	0	0	0	0	0	0	0	0	0	0	0	0	0
80169	w	0.25	0.25	76	15	2	2	1	0	0	0	0	0	0	0	0	0	0	0	0	0	0	0	0	0	0	0
80169	w	0.25	0.25	76	26	2	2	1	0	0	0	0	0	0	0	0	0	0	0	0	0	0	0	0	0	0	0
80270	m	0.25	0.25	65	26	2	2	1	1	1	1	1	1	1	1	1	1	0	0	0	0	0	0	0	0	0	0
80270	m	0.25	0.25	65	22	1	1	1	0	1	1	0	1	1	0	1	1	0	0	0	0	0	0	0	0	0	0
80270	m	0.25	0.25	65	16	2	2	1	0	1	1	0	1	1	0	1	1	0	0	0	0	0	0	0	0	0	0
80270	m	0.25	0.25	65	12	1	1	1	0	1	1	0	1	1	0	1	1	0	0	0	0	0	0	0	0	0	0
80845	w	0.25	0.25	63	12	1	1	1	0	0	0	0	0	0	0	0	0	0	0	0	0	0	0	0	0	0	0
80845	w	0.25	0.25	63	22	1	1	1	0	0	0	0	0	0	0	0	0	0	0	0	0	0	0	0	0	0	0
80845	w	0.25	0.25	63	16	2	2	1	0	0	0	0	0	0	0	0	0	0	0	0	0	0	0	0	0	0	0
80845	w	0.25	0.25	63	26	2	2	1	0	0	0	0	0	0	0	0	0	0	0	0	0	0	0	0	0	0	0
80885	m	0.25	0.25	61	32	1	3	1	0	0	0	0	0	0	0	0	0	0	0	0	0	0	0	0	0	0	0
80885	m	0.25	0.25	61	42	1	3	1	0	0	0	0	0	0	0	0	0	0	0	0	0	0	0	0	0	0	0
80885	m	0.25	0.25	61	34	2	4	1	0	0	0	0	0	0	0	0	0	0	0	0	0	0	0	0	0	0	0
80885	m	0.25	0.25	61	44	2	4	1	0	0	0	0	0	0	0	0	0	0	0	0	0	0	0	0	0	0	0
80937	m	0.25	0.25	80	22	1	1	1	0	0	0	0	0	0	0	0	0	0	0	0	0	0	0	0	0	0	0
80937	m	0.25	0.25	80	12	1	1	1	0	0	0	0	0	0	0	0	0	0	0	0	0	0	0	0	0	0	0
80937	m	0.25	0.25	80	15	2	2	1	0	0	0	0	0	0	0	0	0	0	0	0	0	0	0	0	0	0	0
80937	m	0.25	0.25	80	25	2	2	1	0	0	0	0	0	0	0	0	0	0	0	0	0	0	0	0	0	0	0
81012	m	0.25	0.25	68	22	1	1	1	0	0	0	0	0	0	0	0	0	0	0	0	0	0	0	0	0	0	0
81012	m	0.25	0.25	68	12	1	1	1	0	0	0	0	0	0	0	0	0	0	0	0	0	0	0	0	0	0	0
81012	m	0.25	0.25	68	26	2	2	1	0	0	0	0	0	0	0	0	0	0	0	0	0	0	0	0	0	0	0
81012	m	0.25	0.25	68	16	2	2	1	0	0	0	0	0	0	0	0	0	0	0	0	0	0	0	0	0	0	0
81035	m	0.25	0.25	69	32	1	3	1	0	0	0	0	0	0	0	0	0	0	0	0	0	0	0	0	0	0	0
81035	m	0.25	0.25	69	42	1	3	1	0	0	0	0	0	0	0	0	0	0	0	0	0	0	0	0	0	0	0
81035	m	0.25	0.25	69	36	2	4	1	0	0	0	0	0	0	0	0	0	0	0	0	0	0	0	0	0	0	0
81035	m	0.25	0.25	69	46	2	4	1	0	0	0	0	0	0	0	0	0	0	0	0	0	0	0	0	0	0	0
81197	w	0.25	0.25	54	13	1	1	1	0	0	0	0	0	0	0	0	0	0	0	0	0	0	0	0	0	0	0
81197	w	0.25	0.25	54	23	1	1	1	0	0	0	0	0	0	0	0	0	0	0	0	0	0	0	0	0	0	0
81197	w	0.25	0.25	54	16	2	2	1	0	0	0	0	0	0	0	0	0	0	0	0	0	0	0	0	0	0	0
81197	w	0.25	0.25	54	26	2	2	1	0	0	0	0	0	0	0	0	0	0	0	0	0	0	0	0	0	0	0
81386	m	0.25	0.25	74	26	2	2	1	0	0	0	0	0	0	0	0	0	0	0	0	0	0	0	0	0	0	0
81386	m	0.25	0.25	74	12	1	1	1	0	0	0	0	0	0	0	0	0	0	0	0	0	0	0	0	0	0	0
81386	m	0.25	0.25	74	22	1	1	1	0	0	0	0	0	0	0	0	0	0	0	0	0	0	0	0	0	0	0
81386	m	0.25	0.25	74	16	2	2	1	0	0	0	0	0	0	0	0	0	0	0	0	0	0	0	0	0	0	0
81404	w	0.25	0.25	69	16	2	2	1	0	0	0	0	0	0	0	0	0	0	0	0	0	0	0	0	0	0	0
81404	w	0.25	0.25	69	13	1	1	1	0	0	0	0	0	0	0	0	0	0	0	0	0	0	0	0	0	0	0
81404	w	0.25	0.25	69	26	2	2	1	0	0	0	0	0	0	0	0	0	0	0	0	0	0	0	0	0	0	0
81404	w	0.25	0.25	69	22	1	1	1	0	0	0	0	0	0	0	0	0	0	0	0	0	0	0	0	0	0	0
81435	w	0.25	0.25	63	42	1	3	1	0	0	0	0	0	0	0	0	0	0	0	0	0	0	0	0	0	0	0
81435	w	0.25	0.25	63	32	1	3	1	0	0	0	0	0	0	0	0	0	0	0	0	0	0	0	0	0	0	0
81435	w	0.25	0.25	63	46	2	4	1	0	0	0	0	0	0	0	0	0	0	0	0	0	0	0	0	0	0	0
81435	w	0.25	0.25	63	36	2	4	1	0	0	0	0	0	0	0	0	0	0	0	0	0	0	0	0	0	0	0
81555	m	0.25	0.25	75	16	2	2	1	0	0	0	1	1	1	0	0	0	1	1	1	1	1	1	0	0	0	0
81555	m	0.25	0.25	75	12	1	1	1	0	0	0	1	1	1	0	0	0	1	1	1	1	1	1	0	0	0	0
81555	m	0.25	0.25	75	22	1	1	1	0	0	0	0	1	1	0	0	0	0	1	1	0	1	1	0	0	0	0
81555	m	0.25	0.25	75	26	2	2	1	0	0	0	0	1	1	0	0	0	0	1	1	0	1	1	0	0	0	0
81664	m	0.25	0.25	83	22	1	1	1	0	0	0	0	0	0	0	0	0	0	0	0	0	0	0	0	0	0	0
81664	m	0.25	0.25	83	11	1	1	1	0	0	0	0	0	0	0	0	0	0	0	0	0	0	0	0	0	0	0
81664	m	0.25	0.25	83	16	2	2	1	0	0	0	0	0	0	0	0	0	0	0	0	0	0	0	0	0	0	0
81664	m	0.25	0.25	83	26	2	2	1	0	0	0	0	0	0	0	0	0	0	0	0	0	0	0	0	0	0	0
81864	m	0.25	0.25	65	15	2	2	1	1	1	1	1	1	1	1	1	1	0	0	0	0	0	0	0	0	0	0
81864	m	0.25	0.25	65	12	1	1	1	0	1	1	0	1	1	0	1	1	0	0	0	0	0	0	0	0	0	0
81864	m	0.25	0.25	65	22	1	1	1	0	1	1	0	1	1	0	1	1	0	0	0	0	0	0	0	0	0	0
81864	m	0.25	0.25	65	26	2	2	1	0	1	1	0	1	1	0	1	1	0	0	0	0	0	0	0	0	0	0
81999	m	0.25	0.25	64	42	1	3	1	0	0	0	0	0	0	0	0	0	0	0	0	0	0	0	0	0	0	0
81999	m	0.25	0.25	64	32	1	3	1	0	0	0	0	0	0	0	0	0	0	0	0	0	0	0	0	0	0	0
81999	m	0.25	0.25	64	46	2	4	1	0	0	0	0	0	0	0	0	0	0	0	0	0	0	0	0	0	0	0
81999	m	0.25	0.25	64	36	2	4	1	0	0	0	0	0	0	0	0	0	0	0	0	0	0	0	0	0	0	0
82445	m	0.25	0.13	44	32	1	3	0	0	0	0	0	0	0	0	0	0	0	0	0	0	0	0	0	0	0	0
82445	m	0.25	0.13	44	42	1	3	0	0	0	0	0	0	0	0	0	0	0	0	0	0	0	0	0	0	0	0
82445	m	0.25	0.13	44	46	2	4	0	0	0	0	0	0	0	0	0	0	0	0	0	0	0	0	0	0	0	0
82445	m	0.25	0.13	44	36	2	4	0	0	0	0	0	0	0	0	0	0	0	0	0	0	0	0	0	0	0	0
82445	m	0.25	0.13	44	12	1	1	1	0	0	0	0	0	0	0	0	0	0	0	0	0	0	0	0	0	0	0
82445	m	0.25	0.13	44	22	1	1	1	0	0	0	0	0	0	0	0	0	0	0	0	0	0	0	0	0	0	0
82445	m	0.25	0.13	44	16	2	2	1	0	0	0	0	0	0	0	0	0	0	0	0	0	0	0	0	0	0	0
82445	m	0.25	0.13	44	26	2	2	1	0	0	0	0	0	0	0	0	0	0	0	0	0	0	0	0	0	0	0
82653	m	0.25	0.25	76	12	1	1	1	0	0	0	0	0	0	0	0	0	0	0	0	0	0	0	0	0	0	0
82653	m	0.25	0.25	76	22	1	1	1	0	0	0	0	0	0	0	0	0	0	0	0	0	0	0	0	0	0	0
82653	m	0.25	0.25	76	16	2	2	1	0	0	0	0	0	0	0	0	0	0	0	0	0	0	0	0	0	0	0
82653	m	0.25	0.25	76	25	2	2	1	0	0	0	0	0	0	0	0	0	0	0	0	0	0	0	0	0	0	0
82726	w	0.25	0.25	72	32	1	3	1	0	0	0	0	0	0	0	0	0	0	0	0	0	0	0	0	0	0	0
82726	w	0.25	0.25	72	42	1	3	1	0	0	0	0	0	0	0	0	0	0	0	0	0	0	0	0	0	0	0
82726	w	0.25	0.25	72	35	2	4	1	0	0	0	0	0	0	0	0	0	0	0	0	0	0	0	0	0	0	0
82726	w	0.25	0.25	72	45	2	4	1	0	0	0	0	0	0	0	0	0	0	0	0	0	0	0	0	0	0	0
82932	w	0.25	0.25	79	12	1	1	1	0	0	0	0	0	0	0	0	0	0	0	0	0	0	0	0	0	0	0
82932	w	0.25	0.25	79	22	1	1	1	0	0	0	0	0	0	0	0	0	0	0	0	0	0	0	0	0	0	0
82932	w	0.25	0.25	79	16	2	2	1	0	0	0	0	0	0	0	0	0	0	0	0	0	0	0	0	0	0	0
82932	w	0.25	0.25	79	25	2	2	1	0	0	0	0	0	0	0	0	0	0	0	0	0	0	0	0	0	0	0
83315	w	0.25	0.25	80	32	1	3	1	0	0	0	0	0	0	0	0	0	0	0	0	0	0	0	0	0	0	0
83315	w	0.25	0.25	80	42	1	3	1	0	0	0	0	0	0	0	0	0	0	0	0	0	0	0	0	0	0	0
83315	w	0.25	0.25	80	35	2	4	1	0	0	0	0	0	0	0	0	0	0	0	0	0	0	0	0	0	0	0
83315	w	0.25	0.25	80	45	2	4	1	0	0	0	0	0	0	0	0	0	0	0	0	0	0	0	0	0	0	0
85073	m	0.25	0.25	63	12	1	1	1	0	0	0	0	0	0	0	0	0	0	0	0	0	0	0	0	0	0	0
85073	m	0.25	0.25	63	22	1	1	1	0	0	0	0	0	0	0	0	0	0	0	0	0	0	0	0	0	0	0
85073	m	0.25	0.25	63	16	2	2	1	0	0	0	0	0	0	0	0	0	0	0	0	0	0	0	0	0	0	0
85073	m	0.25	0.25	63	26	2	2	1	0	0	0	0	0	0	0	0	0	0	0	0	0	0	0	0	0	0	0
85352	w	0.25	0.25	65	42	1	3	1	0	0	0	0	0	0	0	0	0	0	0	0	0	0	0	0	0	0	0
85352	w	0.25	0.25	65	32	1	3	1	0	0	0	0	0	0	0	0	0	0	0	0	0	0	0	0	0	0	0
85352	w	0.25	0.25	65	46	2	4	1	0	0	0	0	0	0	0	0	0	0	0	0	0	0	0	0	0	0	0
85352	w	0.25	0.25	65	36	2	4	1	0	0	0	0	0	0	0	0	0	0	0	0	0	0	0	0	0	0	0
85811	w	0.25	0.25	77	32	1	3	0	0	0	0	0	0	0	0	0	0	0	0	0	0	0	0	0	0	0	0
85811	w	0.25	0.25	77	42	1	3	0	0	0	0	0	0	0	0	0	0	0	0	0	0	0	0	0	0	0	0
85811	w	0.25	0.25	77	36	2	4	0	0	0	0	0	0	0	0	0	0	0	0	0	0	0	0	0	0	0	0
85811	w	0.25	0.25	77	46	2	4	0	0	0	0	0	0	0	0	0	0	0	0	0	0	0	0	0	0	0	0
85949	w	0.25	0.25	60	12	1	1	1	0	0	0	0	0	0	0	0	0	0	0	0	0	0	0	0	0	0	0
85949	w	0.25	0.25	60	22	1	1	1	0	0	0	0	0	0	0	0	0	0	0	0	0	0	0	0	0	0	0
85949	w	0.25	0.25	60	16	2	2	1	0	0	0	0	0	0	0	0	0	0	0	0	0	0	0	0	0	0	0
85949	w	0.25	0.25	60	26	2	2	1	0	0	0	0	0	0	0	0	0	0	0	0	0	0	0	0	0	0	0
86099	m	0.25	0.25	64	42	1	3	1	0	0	0	0	0	0	0	0	0	0	0	0	0	0	0	0	0	0	0
86099	m	0.25	0.25	64	32	1	3	1	0	0	0	0	0	0	0	0	0	0	0	0	0	0	0	0	0	0	0
86099	m	0.25	0.25	64	42	1	3	1	0	0	0	0	0	0	0	0	0	0	0	0	0	0	0	0	0	0	0
86099	m	0.25	0.25	64	46	2	4	1	0	0	0	0	0	0	0	0	0	0	0	0	0	0	0	0	0	0	0
86643	m	0.25	0.25	59	36	2	4	1	0	0	0	0	0	0	0	0	0	0	0	0	0	0	0	0	0	0	0
86643	m	0.25	0.25	59	46	2	4	1	0	0	0	0	0	0	0	0	0	0	0	0	0	0	0	0	0	0	0
86643	m	0.25	0.25	59	42	1	3	1	0	0	0	0	0	0	0	0	0	0	0	0	0	0	0	0	0	0	0
86643	m	0.25	0.25	59	32	1	3	1	0	0	0	0	0	0	0	0	0	0	0	0	0	0	0	0	0	0	0
87089	w	0.25	0.25	62	32	1	3	1	0	0	0	0	0	0	0	0	0	0	0	0	0	0	0	0	0	0	0
87089	w	0.25	0.25	62	42	1	3	1	0	0	0	0	0	0	0	0	0	0	0	0	0	0	0	0	0	0	0
87089	w	0.25	0.25	62	36	2	4	1	0	0	0	0	0	0	0	0	0	0	0	0	0	0	0	0	0	0	0
87089	w	0.25	0.25	62	46	2	4	1	0	0	0	0	0	0	0	0	0	0	0	0	0	0	0	0	0	0	0
